# Supplementary material for: I-Cubid: a nonlinear cubic graph-based approach to visualize and in-depth browse Flickr image results
Source: PeerJ Comput Sci. 2023 Aug 10;9:e1476. doi: 10.7717/peerj-cs.1476 (PMC10496001; doi:10.7717/peerj-cs.1476)
Supplement: Supplemental Information 2 — The raw SUS and QUIS usability scores for the Cube and Grid interfaces. This also includes the detailed demonstration view, search tasks and queries used for experimental purposes. [file peerj-cs-09-1476-s002.zip › I-Cuboid Evaluation Material/I-Cuboid Evaluation Material/Queries.txt]

Gold Fish in Aquarium

Bullet Trains in Japan

Fighter Aircraft in Pakistan

Indian Tiger
