# Supplementary material for: I-Cubid: a nonlinear cubic graph-based approach to visualize and in-depth browse Flickr image results
Source: PeerJ Comput Sci. 2023 Aug 10;9:e1476. doi: 10.7717/peerj-cs.1476 (PMC10496001; doi:10.7717/peerj-cs.1476)
Supplement: Supplemental Information 2 — The raw SUS and QUIS usability scores for the Cube and Grid interfaces. This also includes the detailed demonstration view, search tasks and queries used for experimental purposes. [file peerj-cs-09-1476-s002.zip › I-Cuboid Evaluation Material/I-Cuboid Evaluation Material/Survey Data.xlsx]

## Sheet: Grid-Qust-1
	User/Q.No	Q1	Q2	Q3	Q4	Q5	Q6	Q7	Q8	Q9	Q10	Sum	Score Value
	1	4	2	4	2	4	2	4	2	4	3	29	72.5	<1
	2	5	2		3	5	3	5	1	3	1	28	70	>9H
	3	1	2	3	2	3	3	1	1	4	3	21	52.5
	4	3	3	3	2	3	2	2	2	4	2	24	60
	5	3	2	4	1	2	2	4	2	5	1	30	75
	6	4	1	4	3	5	1	5	1	5	4	33	82.5
	7	5	1	5	1	5	1	5	1	5	1	40	100
	8	5	1	5	1	4	1	5	1	4	1	38	95	1-3H
	9	4	1	5	3	4	2	5	1	5	2	34	85
	10	4	2	5	1	4	3	4	2	5	1	33	82.5
	11	4	2	1	2	2	2	1	2	4	2	22	55
	12	5	4	5	5	4	3	3	1	5	1	28	70
	13	4	1	5	2	5	2	5	1	4	1	36	90
	14	4	1	5	1	5	1	5	1	5	1	39	97.5
	15	4	3	4	1	4	1	3	2	4	2	30	75
	16	5	1	5	1	5	1	5	1	5	1	40	100
	17	5	1	5	1	5	1	5	1	5	2	39	97.5
	18	4	1	5	1	5	2	5	1	5	1	38	95
	Average Score												80.8

## Sheet: Cube-Qust-1
	User/Q.No	Q1	Q2	Q3	Q4	Q5	Q6	Q7	Q8	Q9	Q10	Sum	Score Value
	1	4	2	4	2	4	2	4	2	4	3	29	72.5	<1H
	2	4	3	5	4	4	3	4	2	3	3	25	62.5	>9H
	3	5	1	1	5	5	1	5	2	5	3	29	72.5
	4	3	2	4	2	4	2	4	2	4	2	29	72.5
	5	5	1	5	1	5	1	5	1	5	1	40	100
	6	2	4	2	1	2	4	3	2	4	4	18	45
	7	5	1	5	1	5	1	5	1	5	1	40	100
	8	5	1	5	1	5	1	4	1	4	1	38	95	1-3H
	9	4	5	3	4	3	4	5	2	5	2	23	57.5
	10	5		5	2	4	3	4	3	5	2	33	82.5
	11	5	1	5	3	5	1	4	1	5	2	36	90
	12	5	4	4	4	5	3	3	3	5	2	26	65
	13	4	3	4	3	2	2	4	4	3	4	21	52.5
	14	3	2	3	1	4	1	5	2	4	2	31	77.5
	15	4	2	4	2	3	2	3	2	4	2	28	70
	16	5	1	5	1	5	1	5	1	5	1	40	100
	17	5	1	5	2	5	1	5	1	5	1	39	97.5
	18	4	1	5	1	5	2	5	1	5	1	38	95
	Avg Score												78.2

## Sheet: Grid-Qust-2
User/Q.No	Q1	Q2	Q3	Q4	Q5	Q6	Overall	Q7	Q8	Q9	Q10	Screen	Q11	Q12	Q13	Q14	Q15	Q16	Sys. Info. & Ter.	Q17	Q18	Q19	Q20	Q21	Q22	Learning	Q23	Q24	Q25	Q26	Q27	Sys. Cap.	Average	Score Value
1	8	9	8	7	8	8	8	9	8	7	8	8	7	8	9	8	8	na	8	8	8	7	7	8	8	7.67	8	8	9	8	7	8	7.93	88.11
2	9	9	9	na	7	8	8.4	9	8	8	8	8.3	7	6	na	8	7	na	7	9	9	9	7	7	na	8.2	5	5	5	7	8	6	7.58	84.22
3	5	4	5	6	7	6	5.5	5	4	3	3	3.8	4	5	5	5	4	6	4.83	4	4	3	4	4	5	4	4	6	4	4	4	4.4	4.51	50.11
4	7	8	6	7	5	7	6.67	6	6	6	7	6.3	7	7	8	8	5	5	6.67	8	5	5	6	6	na	6	2	4	6	4	5	4.2	5.97	66.33
5	7	9	6	8	6	5	6.83	7	5	5	5	5.5	6	8	6	6	6	5	6.17	9	9	9	9	5	5	7.67	7	na	9	9	6	7.75	6.78	75.33
6	9	9	9	9	9	9	9	9	8	9	9	8.8	9	9	9	9	9	9	9	9	9	9	9	9	9	9	9	9	9	9	9	9	8.96	99.56
7	9	9	9	9	9	9	9	9	9	9	9	9	9	9	9	9	9	9	9	9	9	9	9	9	9	9	9	9	9	9	9	9	9	100
8	8	9	9	7	8	9	8.33	9	9	9	9	9	9	8	9	9	4	5	7.33	9	9	9	9	9	8	8.83	9	9	9	9	9	9	8.5	94.44
9	9	na	na	9	8	na	8.67	na	8	na	na	8	na	8	8	na	na	1	5.67	na	8	8	na	na	na	8	na	na	na	8	na	8	7.67	85.22
10	7	9	9	8	8	9	8.33	7	8	9	9	8.3	7	7	6	9	9	9	7.83	9	7	9	9	9	9	8.67	9	9	8	9	9	8.8	8.39	93.22
11	1	na	2	1	1	1	1.2	2	3	2	4	2.8	2	1	3	2	2	4	2.33	3	5	2	3	3	4	3.33	2	1	0	1	1	1	2.13	23.67
12	6	9	9	7	8	7	7.67	9	3	7	6	6.3	7	8	na	9	na	na	8	9	na	na	8	na	na	8.5	5	7	6	na	6	6	7.29	81
13	9	9	9	8	8	9	8.67	8	8	8	8	8	8	8	8	8	8	na	8	9	na	9	8	na	8	8.5	9	8	8	na	8	8.25	8.28	92
14	9	9	9	na	na	0	6.75	9	na	9	9	9	9	9	9	na	na	na	9	9	na	9	9	na	na	9	9	na	na	9	9	9	8.55	95
15	5	7	7	7	8	8	7	6	7	8	7	7	7	8	7	8	8	7	7.5	7	8	7	7	8	7	7.33	8	7	7	7	8	7.4	7.25	80.56
16	9	9	9	9	9	9	9	9	9	9	9	9	8	8	na	na	na	na	8	9	na	7	8	na	na	8	7	8	9	na	8	8	8.4	93.33
17	9	9	8	na	9	9	8.8	9	7	9	9	8.5	9	9	9	8	9	9	8.83	9	9	9	9	9	8	8.83	8	9	9	9	9	8.8	8.75	97.22
18	8	8	9	8	9	9	8.5	9	8	9	9	8.8	9	8	8	na	6	na	7.75	9	na	9	9	na	na	9	8	9	8	8	8	8.2	8.45	93.89
Average							7.57					7.47							7.27							7.75						7.27	7.47	82.96
Score Value							84.11					83							80.78							86.11						80.78	83	82.96
		Score Value
1		88.11
2		84.22
3		50.11
4		66.33
5		75.33
6		99.56
7		100
8		94.44
9		85.22
10		93.22
11		23.67
12		81
13		92
14		95
15		80.56
16		93.33
17		97.22
18		93.89
		82.96
		82.96

## Sheet: Grid-Qust-2 for demo
User/Q.No	Overall	Screen	Sys. Info. & Ter.	Learning	Sys. Cap.	Average	Score Value
1	8	8	8	7.67	8	7.93	88.11
2	8.4	8.3	7	8.2	6	7.58	84.22
3	5.5	3.8	4.83	4	4.4	4.51	50.11
4	6.67	6.3	6.67	6	4.2	5.97	66.33
5	6.83	5.5	6.17	7.67	7.75	6.78	75.33
6	9	8.8	9	9	9	8.96	99.56
7	9	9	9	9	9	9	100
8	8.33	9	7.33	8.83	9	8.5	94.44
9	8.67	8	5.67	8	8	7.67	85.22
10	8.33	8.3	7.83	8.67	8.8	8.39	93.22
11	1.2	2.8	2.33	3.33	1	2.13	23.67
12	7.67	6.3	8	8.5	6	7.29	81
13	8.67	8	8	8.5	8.25	8.28	92
14	6.75	9	9	9	9	8.55	95
15	7	7	7.5	7.33	7.4	7.25	80.56
16	9	9	8	8	8	8.4	93.33
17	8.8	8.5	8.83	8.83	8.8	8.75	97.22
18	8.5	8.8	7.75	9	8.2	8.45	93.89
Average	7.57	7.47	7.27	7.75	7.27
Score Value	84.11	83	80.78	86.11	80.78

## Sheet: Cube-Qust-2
User/Q.No	Q1	Q2	Q3	Q4	Q5	Q6	Overall	Q7	Q8	Q9	Q10	Screen	Q11	Q12	Q13	Q14	Q15	Q16	Sys. Info. & Ter.	Q17	Q18	Q19	Q20	Q21	Q22	Sys. Info. & Ter.	Q23	Q24	Q25	Q26	Q27	Sys. Cap.	Average	Score Value
1	6	7	8	7	6	7	6.83	7	7	8	7	7.25	7	7	6	8	na.	na.	7	7	7	8	7	8	8	7.5	8	8	7	9	8	8	7.32	81.33
2	8	8	9	na.	6	6	7.4	9	8	9	6	8	6	6	na.	7	na.	na.	6.33	7	6	6	8	na.	na.	6.75	5	5	5	6	6	5.4	6.78	75.33
3	7	7	7	4	3	5	5.5	7	7	7	8	7.25	7	8	8	9	9	9	8.33	9	7	9	9	9	5	8	7	8	6	8	9	7.6	7.34	81.56
4	8	8	8	6	6	7	7.17	7	7	8	8	7.5	8	8	8	8	6	na.	7.6	6	6	na.	8	7	na.	6.75	2	7	6	8	7	6	7	77.78
5	8	9	9	9	8	8	8.5	8	8	9	9	8.5	9	9	7	9	7	na.	8.2	9	9	9	9	na.	na.	9	9	na.	9	9	9	9	8.64	96
6	1	1	2	1	2	1	1.33	1	3	2	3	2.25	2	3	2	2	3	2	2.33	2	1	2	2	2	3	2	8	6	5	5	5	5.8	2.74	30.44
7	9	9	9	9	9	9	9	9	9	9	9	9	9	9	9	9	9	9	9	9	9	9	9	9	9	9	9	9	9	9	9	9	9	100
8	8	9	9	8	9	9	8.67	9	9	9	9	9	9	na.	9	9	5	6	7.6	9	9	9	9	9	9	9	9	9	9	9	9	9	8.65	96.11
9	na.	na.	9	1	8	na.	6	na.	8	7	8	7.67	9	na.		na.	na.	8	8.5	na.	8	3	na.	1	na.	4	na.	na.	na.	2	na.	2	5.63	62.56
10	9	9	8	8	7	9	8.33	8	7	9	9	8.25	7	7	8	9	9	9	8.17	8	8	9	9	9	8	8.5	8	8	8	9	9	8.4	8.33	92.56
11	9	9	9	9	9	9	9	9	9	9	9	9	9	9	9	9	9	9	9	9	9	9	9	9	9	9	9	9	9	9	9	9	9	100
12	9	9	7	6	6	7	7.33	7	6	8	8	7.25	7	8	na.	8	na.	na.	7.67	8	na.	na.	8	na.	na.	8	6	8	7	na.	6	6.75	7.4	82.22
13	8	6	7	6	5	8	6.67	5	6	4	5	5	6	8	7	8	6	1	6	8	5	6	6	1	5	5.17	8	8	7	5	7	7	5.97	66.33
14	7	9	5	na.	7	7	7	na.	8	6	6	6.67	9	9	9	na.	na.	na.	9	9	9	8	9	na.	na.	8.75	9	na.	na.	9	9	9	8.08	89.78
15	7	8	8	7	8	8	7.67	7	8	6	8	7.25	7	7	7	8	7	8	7.33	6	7	7	6	7	7	6.67	8	7	7	8	6	7.2	7.22	80.22
16	9	9	9	9	9	9	9	9	9	9	9	9	8	8	na.	na.	na.	na.	8	9	na.	7	8	na.	na.	8	7	8	9	na.	8	8	8.4	93.33
17	9	9	9	na.	8	9	8.8	9	9	9	9	9	9	9	9	9	9	8	8.83	9	9	9	8	8	9	8.67	8	9	9	9	9	8.8	8.82	98
18	8	8	9	8	9	9	8.5	9	8	9	9	8.75	9	8	8	na.	7	na.	8	9	na.	9	9	na.	na.	9	8	9	8	8	8	8.2	8.49	94.33
Average							7.37					7.59							7.61							7.43						7.45
Score Value							81.89					84.33							84.56							82.56						82.78

## Sheet: Cube-Qust-2 for Demo
User/Q.No	Overall	Screen	Sys. Info. & Ter.	Learning	Sys. Cap.	Average	Score Value
1	6.83	7.25	7	7.5	8	7.32	81.33
2	7.4	8	6.33	6.75	5.4	6.78	75.33
3	5.5	7.25	8.33	8	7.6	7.34	81.56
4	7.17	7.5	7.6	6.75	6	7	77.78
5	8.5	8.5	8.2	9	9	8.64	96
6	1.33	2.25	2.33	2	5.8	2.74	30.44
7	9	9	9	9	9	9	100
8	8.67	9	7.6	9	9	8.65	96.11
9	6	7.67	8.5	4	2	5.63	62.56
10	8.33	8.25	8.17	8.5	8.4	8.33	92.56
11	9	9	9	9	9	9	100
12	7.33	7.25	7.67	8	6.75	7.4	82.22
13	6.67	5	6	5.17	7	5.97	66.33
14	7	6.67	9	8.75	9	8.08	89.78
15	7.67	7.25	7.33	6.67	7.2	7.22	80.22
16	9	9	8	8	8	8.4	93.33
17	8.8	9	8.83	8.67	8.8	8.82	98
18	8.5	8.75	8	9	8.2	8.49	94.33
Average	7.37	7.59	7.61	7.43	7.45
Score Value	81.89	84.33	84.56	82.56	82.78
